# Supplementary material for: Oxime Therapy for Brain AChE Reactivation and Neuroprotection after Organophosphate Poisoning
Source: Pharmaceutics. 2022 Sep 15;14(9):1950. doi: 10.3390/pharmaceutics14091950 (PMC9506492; doi:10.3390/pharmaceutics14091950)
Supplement: Supplementary file 1 [file pharmaceutics-14-01950-s001.zip]

Archive with 1 entries (1 files):
- pharmaceutics-1865367-supplementary.pdf
